# Supplementary material for: Mean platelet volume and lymphocyte-to-monocyte ratio are associated with shorter progression-free survival in EGFR-mutant lung adenocarcinoma treated by EGFR tyrosine kinase inhibitor
Source: PLoS One. 2018 Sep 7;13(9):e0203625. doi: 10.1371/journal.pone.0203625 (PMC6128600; doi:10.1371/journal.pone.0203625)
Supplement: S1 Table — (XLSX) [file pone.0203625.s002.xlsx]

## Sheet: Table2
Variables	Univariate analysis				Multivariate analysis
	HR (95% CI)	p value			HR (95% CI)	p value
MPV (high ≥ 10.3 vs low )	1.9 (1.1-3.3)	0.0154	*		2.0 (1.1-3.6)	0.0129	*
LMR (low ≤ 2.8 vs high)	3.0 (1.7-5.3)	0.000146	**		2.5 (1.3-4.6)	0.00238	**
PS (≥2 vs 0-1)	1.9 (0.98-3.7)	0.0554
Age (≥75 vs <75)	0.93 (0.53-1.6)	0.813
EGFR mutation (L858R vs Exon19 del)	1.3 (0.76-2.2)	0.321
GPS (≥1 vs 0)	1.6 (0.90-3.0)	0.0996
Smoking (ever vs never)	1.1 (0.64-1.9)	0.696
Treatment line (First line TKI vs TKI after chemotherapy)	0.46 (0.18-1.1)	0.108
Lymph node metastasis (positive vs negative)	1.7 (1.0-3.0)	0.0462	*		1.5 (0.88-2.8)	0.118
Pleural effusion (positive vs negative)	2.1 (1.1-3.7)	0.0113	*		2.0 (1.1-3.6)	0.0194	*
Bone metastasis (positive vs negative)	1.6 (0.94-2.8)	0.0769
Brain metastasis (positive vs negative)	1.0 (0.57-2.0)	0.822
Recurrence after surgery	0.62 (0.32-1.2)	0.169
TKI
Erlotinib vs Gefitinib	0.74 (0.35-1.5)	0.448
Afatinib vs Gefitinib	0.25 (0.062-1.0)	0.062
* p<0.05, ** p<0.01
