# Supplementary material for: Mean platelet volume and lymphocyte-to-monocyte ratio are associated with shorter progression-free survival in EGFR-mutant lung adenocarcinoma treated by EGFR tyrosine kinase inhibitor
Source: PLoS One. 2018 Sep 7;13(9):e0203625. doi: 10.1371/journal.pone.0203625 (PMC6128600; doi:10.1371/journal.pone.0203625)
Supplement: S2 Table — (XLSX) [file pone.0203625.s003.xlsx]

## Sheet: Table3
Variables	Univariate analysis				Multivariate analysis
	HR (95% CI)	p value			HR (95% CI)	p value
MPV (high ≥ 10.3 vs low )	1.7 (0.60-5.0)	0.303
LMR (low ≤ 2.8 vs high)	3.7 (1.2-11)	0.0217	*		3.2 (0.9-10)	0.0537
PS (≥2 vs 0-1)	5.0 (1.6-16)	0.00571	**		4.4 (1.2-16)	0.0206	*
Age (≥75 vs <75)	0.89 (0.27-2.8)	0.85
EGFR mutation (L858R vs Exon19 del)	3.6 (1.0-13)	0.0476	*		3.2 (0.84-12)	0.0861
GPS (≥1 vs 0)	1.7 (0.52-5.6)	0.374
Smoking (ever vs never)	3.0 (1.0-9.2)	0.0453	*		3.9 (1.2-12)	0.021	*
Lymph node metastasis (positive vs negative)	0.78 (0.27-2.2)	0.652
Pleural effusion (positive vs negative)	1.0 (0.29-3.3)	0.996
Bone metastasis (positive vs negative)	1.0 (0.34-3.1)	0.943
Brain metastasis (positive vs negative)	1.0 (0.28-3.6)	0.989
Recurrence after surgery	0.20 (0.026-1.5)	0.123
TKI
Erlotinib vs Gefitinib	1.4 (0.39-5.0)	0.597
Afatinib vs Gefitinib	0.000000013 (0-106431)	0.998
* p<0.05, ** p<0.01
