# Supplementary material for: Mean platelet volume and lymphocyte-to-monocyte ratio are associated with shorter progression-free survival in EGFR-mutant lung adenocarcinoma treated by EGFR tyrosine kinase inhibitor
Source: PLoS One. 2018 Sep 7;13(9):e0203625. doi: 10.1371/journal.pone.0203625 (PMC6128600; doi:10.1371/journal.pone.0203625)
Supplement: S3 Table — (XLSX) [file pone.0203625.s004.xlsx]

## Sheet: Sheet1
(A) Number and average frequency of each variables using 300 bootstrap samples
Variables	N	%
LMR (low ≤ 2.8 vs high)	218	73
MPV (high ≥ 10.3 vs low )	195	65
PS (2-4 vs 0-1)	187	62
Pleural effusion (positive vs negative)	179	60
TKI (Afatinib vs Gefitinib)	150	50
Lymph node metastasis (positive vs negative)	125	42
Recurrence after surgery	121	40
Treatment line (First line TKI vs TKI after chemotherapy)	115	38
Bone metastasis (positive vs negative)	115	38
Age (≥75 vs <75)	81	27
EGFR mutation (L858R vs Exon19 del)	74	25
TKI (Erlotinib vs Gefitinib)	65	22
Brain metastasis (positive vs negative)	62	21
Smoking (ever vs never)	61	20
(B) Multivariate analysis using the top four variables
Variables	HR (95% CI)	p value
LMR (low ≤ 2.8 vs high)	3.01 (1.65-5.49)	0.000305
MPV (high ≥ 10.3 vs low )	2.02 (1.15-3.55)	0.0138
PS (2-4 vs 0-1)	2.21 (1.11-4.39)	0.0226
Pleural effusion (positive vs negative)	2.14 (1.16-3.95)	0.014
(C) HR caliculated from 300 bootstrap samples
Variables	HR bootstrap mean (95% CI)
LMR (low ≤ 2.8 vs high)	3.73 (1.75-7.69)
MPV (high ≥ 10.3 vs low )	2.41 (1.17-5.10)
PS (2-4 vs 0-1)	2.94 (0.966-8.10)
Pleural effusion (positive vs negative)	2.33 (1.05-4.14)
