# Supplementary material for: Mean platelet volume and lymphocyte-to-monocyte ratio are associated with shorter progression-free survival in EGFR-mutant lung adenocarcinoma treated by EGFR tyrosine kinase inhibitor
Source: PLoS One. 2018 Sep 7;13(9):e0203625. doi: 10.1371/journal.pone.0203625 (PMC6128600; doi:10.1371/journal.pone.0203625)
Supplement: S4 Table — (XLSX) [file pone.0203625.s005.xlsx]

## Sheet: Table5
Variable	MPV (mean±sd)		p value
ECOG PS	0-1	≥2	0.307b
	10.1±0.9	9.9±0.8
Age	≥75	<75	0.163b
	10.4±0.8	10.0±0.9
EGFR mutation	L858R	Exon19 del	0.215b
	10.3±1.0	10.0±0.8
Smoking	ever	never	0.0423b	*
	10.4±1.0	9.9±0.7
Treatment line	First line TKI	TKI after chemotherapy	0.333b
	10.1±0.8	9.7±1.3
Lymph node metastasis	positive	negative	0.538b
	10.1±0.9	10.2±0.9
Pleural effusion	positive	negative	0.26b
	10.0±0.9	10.2±0.9
Bone metastasis	positive	negative	0.645a
	10.0±0.8	10.2±0.9
Brain metastasis	positive	negative	0.0921b
	9.8±0.6	10.2±0.9
Recurrence after operation	TRUE	FALSE	0.738b
	10.2±1.0	10.1±0.8
a Mann-Whitney U Test, b Student's t test, * p<0.05, ** p<0.01
