# Supplementary material for: Mean platelet volume and lymphocyte-to-monocyte ratio are associated with shorter progression-free survival in EGFR-mutant lung adenocarcinoma treated by EGFR tyrosine kinase inhibitor
Source: PLoS One. 2018 Sep 7;13(9):e0203625. doi: 10.1371/journal.pone.0203625 (PMC6128600; doi:10.1371/journal.pone.0203625)
Supplement: S5 Table — (XLSX) [file pone.0203625.s006.xlsx]

## Sheet: Table4
Variable	LMR (mean±sd)		p value
ECOG PS	0-1	≥2	0.14a
	4.0±1.7	3.4±2.0
Age	≥75	<75	0.762a
	3.9±1.8	3.9±1.7
EGFR mutation	L858R	Exon19 del	0.911a
	3.9±1.9	3.8±1.6
Smoking	ever	never	0.388a
	4.0±1.6	3.8±1.9
Treatment line	First line TKI	TKI after chemotherapy	0.296a
	3.9±1.7	3.2±1.7
Lymph node metastasis	positive	negative	0.00236b	**
	3.3±1.3	4.6±1.9
Pleural effusion	positive	negative	0.429a
	3.8±1.9	4.0±1.7
Bone metastasis	positive	negative	0.0453a	*
	3.3±1.4	4.2±1.8
Brain metastasis	positive	negative	0.129a
	3.3±1.6	4.0±1.8
Recurrence after operation	TRUE	FALSE	0.109a
	4.5±1.8	3.7±1.7
a Mann-Whitney U Test, b Student's t test, * p<0.05, ** p<0.01
